# Supplementary material for: Synthesis and Anticancer Activity of 1,3,4-Thiadiazoles with 3-Methoxyphenyl Substituent
Source: Molecules. 2022 Oct 17;27(20):6977. doi: 10.3390/molecules27206977 (PMC9607157; doi:10.3390/molecules27206977)
Supplement: Supplementary file 1 [file molecules-27-06977-s001.zip]

Archive with 1 entries (1 files):
- molecules-1930283-supplementary.pdf
